# Supplementary material for: Extra Virgin Olive Oil Extracts Modulate the Inflammatory Ability of Murine Dendritic Cells Based on Their Polyphenols Pattern: Correlation between Chemical Composition and Biological Function
Source: Antioxidants (Basel). 2021 Jun 24;10(7):1016. doi: 10.3390/antiox10071016 (PMC8300824; doi:10.3390/antiox10071016)
Supplement: Supplementary file 1 [file antioxidants-10-01016-s001.zip]

Archive with 1 entries (1 files):
- antioxidants-1240310-supplementary.pdf
